# Supplementary material for: Exploring Ukrainian Refugee Women’s Beliefs and Concerns About Healthcare Systems, with a Focus on HPV Immunization Practices: A Mixed-Methods Study on Forcibly Displaced Populations in Romania
Source: Healthcare (Basel). 2025 Jul 18;13(14):1744. doi: 10.3390/healthcare13141744 (PMC12294297; doi:10.3390/healthcare13141744)
Supplement: Supplementary file 1 [file healthcare-13-01744-s001.zip]

Archive with 1 entries (1 files):
- healthcare-3724391-supplementary.pdf
